# Supplementary material for: The terrestrial microsnail genus Aulacospira Möllendorff, 1890 (Eupulmonata, Stylommatophora, Hypselostomatidae) in Thailand with key to Thai species
Source: Zookeys. 2020 Oct 28;980:23–42. doi: 10.3897/zookeys.980.54100 (PMC7642177; doi:10.3897/zookeys.980.54100)
Supplement: XML Treatment for Aulacospira khaobote [file zookeys.980.54100-treatment3.xml]

<!DOCTYPE tp:taxon-treatment
  PUBLIC "-//TaxonX//DTD Taxonomic Treatment Publishing DTD v0 20100105//EN" "tax-treatment-NSO.dtd">
<tp:taxon-treatment xmlns:tp="http://www.plazi.org/taxpub"><tp:treatment-meta><kwd-group><label>Taxon classification</label><kwd><named-content xmlns:xlink="http://www.w3.org/1999/xlink" content-type="kingdom">Animalia</named-content></kwd><kwd><named-content xmlns:xlink="http://www.w3.org/1999/xlink" content-type="order">Stylommatophora</named-content></kwd><kwd><named-content xmlns:xlink="http://www.w3.org/1999/xlink" content-type="family">Hypselostomatidae</named-content></kwd></kwd-group><mixed-citation publication-type="journal"><person-group><name><surname>Dumrongrojwattana</surname><given-names>Pongrat</given-names></name><name><surname>Tanmuangpak</surname><given-names>Kitti</given-names></name></person-group><article-title>The terrestrial microsnail genus <italic><tp:taxon-name><tp:taxon-name-part taxon-name-part-type="genus" reg="Aulacospira">Aulacospira</tp:taxon-name-part></tp:taxon-name></italic> Möllendorff, 1890 (<tp:taxon-name><tp:taxon-name-part taxon-name-part-type="suborder">Eupulmonata</tp:taxon-name-part></tp:taxon-name>, <tp:taxon-name><tp:taxon-name-part taxon-name-part-type="order">Stylommatophora</tp:taxon-name-part></tp:taxon-name>, <tp:taxon-name><tp:taxon-name-part taxon-name-part-type="family">Hypselostomatidae</tp:taxon-name-part></tp:taxon-name>) in Thailand with key to Thai species</article-title><source>Zookeys</source><day>28</day><month>10</month><year>2020</year><volume>980</volume><fpage>23</fpage><lpage>42</lpage><pub-id pub-id-type="doi">10.3897/zookeys.980.54100</pub-id></mixed-citation></tp:treatment-meta><tp:nomenclature><tp:taxon-name><object-id xmlns:xlink="http://www.w3.org/1999/xlink" content-type="arpha" xlink:type="simple">386B7E93-AC88-5A24-9B6D-66C58A41FBBD</object-id>
              <tp:taxon-name-part taxon-name-part-type="genus" reg="Aulacospira">Aulacospira</tp:taxon-name-part>
              <tp:taxon-name-part taxon-name-part-type="species" reg="khaobote">khaobote</tp:taxon-name-part>
            </tp:taxon-name><tp:taxon-authority>Dumrongrojwattana &amp; Panha, 2006</tp:taxon-authority><xref ref-type="fig" rid="F2">Figure 2B</xref><tp:nomenclature-citation-list><tp:nomenclature-citation><tp:taxon-name>
                  <tp:taxon-name-part taxon-name-part-type="genus" reg="Aulacospria">Aulacospria</tp:taxon-name-part> <tp:taxon-name-part taxon-name-part-type="species" reg="khaobote">khaobote</tp:taxon-name-part></tp:taxon-name><comment><xref ref-type="bibr" rid="B7">Dumrongrojwattana and Panha 2006</xref>: 122–123, fig. 3.</comment></tp:nomenclature-citation></tp:nomenclature-citation-list></tp:nomenclature><tp:treatment-sec sec-type="type locality" id="SECID0EUAAG"><title>Type locality.</title><p>Thailand, Wat Tam Khao Bote, an isolated limestone hill of Rayong Province; <named-content xmlns:xlink="http://www.w3.org/1999/xlink" content-type="dwc:verbatimCoordinates" xlink:type="simple"><named-content content-type="geo-json" specific-use="{&#34;type&#34;:&#34;Point&#34;,&#34;coordinates&#34;:[101.634722,13.155278]}" id="NCID0E4AAG" xlink:type="simple">13°09'19"N,101°38'05"E</named-content></named-content>.</p></tp:treatment-sec><tp:treatment-sec sec-type="Types examined" id="SECID0ECBAG"><title>Types examined.</title><p><bold><italic>Holotype</italic>.</bold><abbrev xmlns:xlink="http://www.w3.org/1999/xlink" content-type="institution" xlink:title="Zoological Research Collection of Burapha University, Bangsaen, Thailand" id="ABBRID0ENBAG" xlink:type="simple">ZRCBUU</abbrev> 0083 (BuUZM-MS 0083) (Fig. <xref ref-type="fig" rid="F2">2G</xref>). <bold><italic>Paratype</italic>.</bold><abbrev xmlns:xlink="http://www.w3.org/1999/xlink" content-type="institution" xlink:title="Zoological Research Collection of Burapha University, Bangsaen, Thailand" id="ABBRID0E1BAG" xlink:type="simple">ZRCBUU</abbrev> 0084 (BuUZM-MS 0084).</p></tp:treatment-sec><tp:treatment-sec sec-type="description" id="SECID0E6BAG"><title>Measurements.</title><p>H = 1.59–1.89 mm, W = 1.91–2.38 mm.</p></tp:treatment-sec><tp:treatment-sec sec-type="diagnosis" id="SECID0EECAG"><title>Diagnosis.</title><p>Shell minute, triangular; spire high; brownish. Protoconch smooth; teleoconch smooth; body whorl with broad sulcus; tuba very short; peristome not expanded; aperture lacking teeth.</p></tp:treatment-sec><tp:treatment-sec sec-type="Radula" id="SECID0EJCAG"><title>Radula.</title><p>Unknown.</p></tp:treatment-sec><tp:treatment-sec sec-type="Genital system" id="SECID0EOCAG"><title>Genital system.</title><p>Unknown.</p></tp:treatment-sec><tp:treatment-sec sec-type="distribution" id="SECID0ETCAG"><title>Distribution.</title><p>This species is known only from the type locality (Fig. <xref ref-type="fig" rid="F1">1</xref>).</p></tp:treatment-sec><tp:treatment-sec><!--Section generated to contain objects referenced in tp:taxon-treatment.--><fig id="F2" position="float" orientation="portrait"><object-id xmlns:xlink="http://www.w3.org/1999/xlink" content-type="doi" xlink:type="simple">10.3897/zookeys.980.54100.figure2</object-id><object-id xmlns:xlink="http://www.w3.org/1999/xlink" content-type="arpha" xlink:type="simple">1624E6F5-84E9-5E04-A9E0-A4D15DC15768</object-id><label>Figure 2.</label><caption><p><italic><tp:taxon-name><tp:taxon-name-part taxon-name-part-type="genus" reg="Aulacospira">Aulacospira</tp:taxon-name-part></tp:taxon-name></italic> spp. <bold>A</bold><italic><tp:taxon-name><tp:taxon-name-part taxon-name-part-type="genus" reg="Aulacospira">A.</tp:taxon-name-part> <tp:taxon-name-part taxon-name-part-type="species" reg="depressa">depressa</tp:taxon-name-part></tp:taxon-name></italic> (paratype, BuUZM-MS 0077) <bold>B</bold><italic><tp:taxon-name><tp:taxon-name-part taxon-name-part-type="genus" reg="Aulacospira">A.</tp:taxon-name-part> <tp:taxon-name-part taxon-name-part-type="species" reg="khaobote">khaobote</tp:taxon-name-part></tp:taxon-name></italic> (BuUZM-MS 0083) <bold>C</bold><italic><tp:taxon-name><tp:taxon-name-part taxon-name-part-type="genus" reg="Aulacospira">A.</tp:taxon-name-part> <tp:taxon-name-part taxon-name-part-type="species" reg="khaopratun">khaopratun</tp:taxon-name-part></tp:taxon-name></italic> (paratype, BuUZM-MS 0070) <bold>D</bold><italic><tp:taxon-name><tp:taxon-name-part taxon-name-part-type="genus" reg="Aulacospira">A.</tp:taxon-name-part> <tp:taxon-name-part taxon-name-part-type="species" reg="lampangensis">lampangensis</tp:taxon-name-part></tp:taxon-name></italic> (<abbrev xmlns:xlink="http://www.w3.org/1999/xlink" content-type="institution" xlink:title="Zoological Research Collection of Burapha University, Bangsaen, Thailand" id="ABBRID0E1ZAE" xlink:type="simple">ZRCBUU</abbrev> 0403) <bold>E</bold><italic><tp:taxon-name><tp:taxon-name-part taxon-name-part-type="genus" reg="Aulacospira">A.</tp:taxon-name-part> <tp:taxon-name-part taxon-name-part-type="species" reg="panhai">panhai</tp:taxon-name-part></tp:taxon-name></italic> (paratype, ZRCBuU 0293) <bold>F</bold><italic><tp:taxon-name><tp:taxon-name-part taxon-name-part-type="genus" reg="Aulacospira">A.</tp:taxon-name-part> <tp:taxon-name-part taxon-name-part-type="species" reg="smaesarnensis">smaesarnensis</tp:taxon-name-part></tp:taxon-name></italic> (<abbrev xmlns:xlink="http://www.w3.org/1999/xlink" content-type="institution" xlink:title="Zoological Research Collection of Burapha University, Bangsaen, Thailand" id="ABBRID0EZ1AE" xlink:type="simple">ZRCBUU</abbrev> 0370). Scale bars: 1 mm.</p></caption><graphic xmlns:xlink="http://www.w3.org/1999/xlink" xlink:href="zookeys-980-023-g002.jpg" position="float" orientation="portrait" xlink:type="simple" id="oo_467945.jpg"><uri content-type="original_file" xlink:type="simple">https://binary.pensoft.net/fig/467945</uri></graphic></fig><fig id="F1" position="float" orientation="portrait"><object-id xmlns:xlink="http://www.w3.org/1999/xlink" content-type="doi" xlink:type="simple">10.3897/zookeys.980.54100.figure1</object-id><object-id xmlns:xlink="http://www.w3.org/1999/xlink" content-type="arpha" xlink:type="simple">5426BC33-95E2-5FD5-BDDB-670B749429A4</object-id><label>Figure 1.</label><caption><p>Distribution map of <italic><tp:taxon-name><tp:taxon-name-part taxon-name-part-type="genus" reg="Aulacospira">Aulacospira</tp:taxon-name-part></tp:taxon-name></italic> spp. in Thailand: <bold>1</bold><italic><tp:taxon-name><tp:taxon-name-part taxon-name-part-type="genus" reg="Aulacospira">A.</tp:taxon-name-part> <tp:taxon-name-part taxon-name-part-type="species" reg="depressa">depressa</tp:taxon-name-part></tp:taxon-name></italic><bold>2</bold><italic><tp:taxon-name><tp:taxon-name-part taxon-name-part-type="genus" reg="Aulacospira">A.</tp:taxon-name-part> <tp:taxon-name-part taxon-name-part-type="species" reg="khaopratun">khaopratun</tp:taxon-name-part></tp:taxon-name></italic><bold>3</bold><italic><tp:taxon-name><tp:taxon-name-part taxon-name-part-type="genus" reg="Aulacospira">A.</tp:taxon-name-part> <tp:taxon-name-part taxon-name-part-type="species" reg="panhai">panhai</tp:taxon-name-part></tp:taxon-name></italic><bold>4</bold><italic><tp:taxon-name><tp:taxon-name-part taxon-name-part-type="genus" reg="Aulacospira">A.</tp:taxon-name-part> <tp:taxon-name-part taxon-name-part-type="species" reg="khaobote">khaobote</tp:taxon-name-part></tp:taxon-name></italic><bold>5</bold><italic><tp:taxon-name><tp:taxon-name-part taxon-name-part-type="genus" reg="Aulacospira">A.</tp:taxon-name-part> <tp:taxon-name-part taxon-name-part-type="species" reg="lampangensis">lampangensis</tp:taxon-name-part></tp:taxon-name></italic><bold>6</bold><italic><tp:taxon-name><tp:taxon-name-part taxon-name-part-type="genus" reg="Aulacospira">A.</tp:taxon-name-part> <tp:taxon-name-part taxon-name-part-type="species" reg="smaesarnensis">smaesarnensis</tp:taxon-name-part></tp:taxon-name></italic><bold>7</bold><italic><tp:taxon-name><tp:taxon-name-part taxon-name-part-type="genus" reg="Aulacospira">A.</tp:taxon-name-part> <tp:taxon-name-part taxon-name-part-type="species" reg="pluangtong">pluangtong</tp:taxon-name-part></tp:taxon-name></italic><bold>8</bold><italic><tp:taxon-name><tp:taxon-name-part taxon-name-part-type="genus" reg="Aulacospira">Aulacospira</tp:taxon-name-part> <tp:taxon-name-part taxon-name-part-type="species" reg="tekavongae">tekavongae</tp:taxon-name-part></tp:taxon-name></italic> sp. nov. <bold>9</bold><italic><tp:taxon-name><tp:taxon-name-part taxon-name-part-type="genus" reg="Aulacospira">Aulacospira</tp:taxon-name-part> <tp:taxon-name-part taxon-name-part-type="species" reg="nudtadhirai">nudtadhirai</tp:taxon-name-part></tp:taxon-name></italic> sp. nov. <bold>10</bold><italic><tp:taxon-name><tp:taxon-name-part taxon-name-part-type="genus" reg="Aulacospira">Aulacospira</tp:taxon-name-part> <tp:taxon-name-part taxon-name-part-type="species" reg="vanwalleghemi">vanwalleghemi</tp:taxon-name-part></tp:taxon-name></italic> sp. nov.</p></caption><graphic xmlns:xlink="http://www.w3.org/1999/xlink" xlink:href="zookeys-980-023-g001.jpg" position="float" orientation="portrait" xlink:type="simple" id="oo_467944.jpg"><uri content-type="original_file" xlink:type="simple">https://binary.pensoft.net/fig/467944</uri></graphic></fig></tp:treatment-sec><ref-list><ref id="B7"><mixed-citation xmlns:xlink="http://www.w3.org/1999/xlink" xlink:type="simple"><person-group><name name-style="western"><surname>Dumrongrojwattana</surname><given-names>P</given-names></name><name name-style="western"><surname>Panha</surname><given-names>S</given-names></name></person-group> (<year>2006</year>) <article-title>Two new species of <italic><tp:taxon-name><tp:taxon-name-part taxon-name-part-type="genus">Aulacospira</tp:taxon-name-part></tp:taxon-name></italic> from eastern Thailand (<tp:taxon-name><tp:taxon-name-part taxon-name-part-type="infraclass">Pulmonata</tp:taxon-name-part></tp:taxon-name>: <tp:taxon-name><tp:taxon-name-part taxon-name-part-type="order">Stylommatophora</tp:taxon-name-part></tp:taxon-name>: <tp:taxon-name><tp:taxon-name-part taxon-name-part-type="family">Pupillidae</tp:taxon-name-part></tp:taxon-name>).</article-title><source>The Natural History Journal of Chulalongkorn University</source><volume>6</volume>: <fpage>121</fpage>–<lpage>124</lpage>.</mixed-citation></ref></ref-list></tp:taxon-treatment>
