# Supplementary material for: The terrestrial microsnail genus Aulacospira Möllendorff, 1890 (Eupulmonata, Stylommatophora, Hypselostomatidae) in Thailand with key to Thai species
Source: Zookeys. 2020 Oct 28;980:23–42. doi: 10.3897/zookeys.980.54100 (PMC7642177; doi:10.3897/zookeys.980.54100)
Supplement: XML Treatment for Aulacospira nutadhirai [file zookeys.980.54100-treatment9.xml]

<!DOCTYPE tp:taxon-treatment
  PUBLIC "-//TaxonX//DTD Taxonomic Treatment Publishing DTD v0 20100105//EN" "tax-treatment-NSO.dtd">
<tp:taxon-treatment xmlns:tp="http://www.plazi.org/taxpub"><tp:treatment-meta><kwd-group><label>Taxon classification</label><kwd><named-content xmlns:xlink="http://www.w3.org/1999/xlink" content-type="kingdom">Animalia</named-content></kwd><kwd><named-content xmlns:xlink="http://www.w3.org/1999/xlink" content-type="order">Stylommatophora</named-content></kwd><kwd><named-content xmlns:xlink="http://www.w3.org/1999/xlink" content-type="family">Hypselostomatidae</named-content></kwd></kwd-group><mixed-citation publication-type="journal"><person-group><name><surname>Dumrongrojwattana</surname><given-names>Pongrat</given-names></name><name><surname>Tanmuangpak</surname><given-names>Kitti</given-names></name></person-group><article-title>The terrestrial microsnail genus <italic><tp:taxon-name><tp:taxon-name-part taxon-name-part-type="genus" reg="Aulacospira">Aulacospira</tp:taxon-name-part></tp:taxon-name></italic> Möllendorff, 1890 (<tp:taxon-name><tp:taxon-name-part taxon-name-part-type="suborder">Eupulmonata</tp:taxon-name-part></tp:taxon-name>, <tp:taxon-name><tp:taxon-name-part taxon-name-part-type="order">Stylommatophora</tp:taxon-name-part></tp:taxon-name>, <tp:taxon-name><tp:taxon-name-part taxon-name-part-type="family">Hypselostomatidae</tp:taxon-name-part></tp:taxon-name>) in Thailand with key to Thai species</article-title><source>Zookeys</source><day>28</day><month>10</month><year>2020</year><volume>980</volume><fpage>23</fpage><lpage>42</lpage><pub-id pub-id-type="doi">10.3897/zookeys.980.54100</pub-id></mixed-citation></tp:treatment-meta><tp:nomenclature><tp:taxon-name><object-id xmlns:xlink="http://www.w3.org/1999/xlink" content-type="arpha" xlink:type="simple">BE09AD04-3023-5F80-B7C0-D2C5641A7B6A</object-id>
              <tp:taxon-name-part taxon-name-part-type="genus" reg="Aulacospira">Aulacospira</tp:taxon-name-part>
              <tp:taxon-name-part taxon-name-part-type="species" reg="nutadhirai">nutadhirai</tp:taxon-name-part>
              <object-id xmlns:xlink="http://www.w3.org/1999/xlink" content-type="zoobank" xlink:type="simple">http://zoobank.org/5FE507E0-15A0-4537-B3E3-429D95103C90</object-id>
            </tp:taxon-name><tp:taxon-status xmlns:xlink="http://www.w3.org/1999/xlink" xlink:type="simple">sp. nov.</tp:taxon-status><xref ref-type="fig" rid="F4">Figure 4E–H</xref></tp:nomenclature><tp:treatment-sec sec-type="Types examined" id="SECID0EWBBG"><title>Types examined.</title><p><bold><italic>Holotype</italic>.</bold><abbrev xmlns:xlink="http://www.w3.org/1999/xlink" content-type="institution" xlink:title="Zoological Research Collection of Burapha University, Bangsaen, Thailand" id="ABBRID0EBCBG" xlink:type="simple">ZRCBUU</abbrev> 0391; Thailand, Khao Thanan, an isolated limestone hill of Thung-wa District, Satun Province; <named-content xmlns:xlink="http://www.w3.org/1999/xlink" content-type="dwc:verbatimCoordinates" xlink:type="simple"><named-content content-type="geo-json" specific-use="{&#34;type&#34;:&#34;Point&#34;,&#34;coordinates&#34;:[99.692472,7.061722]}" id="NCID0EJCBG" xlink:type="simple">7°03'42.2"N, 99°41'32.9"E</named-content></named-content>; 10.iv.2010; <abbrev xmlns:xlink="http://www.w3.org/1999/xlink" xlink:title="collected by" id="ABBRID0EOCBG" xlink:type="simple">leg</abbrev>. Dumrongrojwattana, P. <bold><italic>Paratypes</italic>.</bold><abbrev xmlns:xlink="http://www.w3.org/1999/xlink" content-type="institution" xlink:title="Zoological Research Collection of Burapha University, Bangsaen, Thailand" id="ABBRID0EWCBG" xlink:type="simple">ZRCBUU</abbrev> 0392 (10 shells); 10.iv.2010; <abbrev xmlns:xlink="http://www.w3.org/1999/xlink" content-type="institution" xlink:title="Zoological Research Collection of Burapha University, Bangsaen, Thailand" id="ABBRID0E2CBG" xlink:type="simple">ZRCBUU</abbrev> 0420 (5 shells); <abbrev xmlns:xlink="http://www.w3.org/1999/xlink" content-type="institution" xlink:title="Thailand Natural History Museum, Pathum Thani, Thailand" id="ABBRID0EADBG" xlink:type="simple">THNHM</abbrev>-iv-18802 (2 shells); <named-content xmlns:xlink="http://www.w3.org/1999/xlink" content-type="dwc:institutional_code" xlink:type="simple">MNHN</named-content> IM-2014-7121 (2 shells); <abbrev xmlns:xlink="http://www.w3.org/1999/xlink" content-type="institution" xlink:title="Natural History Museum of Loei Rajabhat University, Loei, Thailand" id="ABBRID0EKDBG" xlink:type="simple">NHLRU</abbrev> 0010 (2 shells); collected from location same as holotype, 27.iv.2015; <abbrev xmlns:xlink="http://www.w3.org/1999/xlink" xlink:title="collected by" id="ABBRID0EPDBG" xlink:type="simple">leg</abbrev>. Dumrongrojwattana, P.</p></tp:treatment-sec><tp:treatment-sec sec-type="Measurments" id="SECID0ETDBG"><title>Measurments.</title><p>Holotype H = 1.54 mm, W = 2.89 mm. Paratypes H = 1.47–2.50 mm, W = 2.61–3.07 mm.</p></tp:treatment-sec><tp:treatment-sec sec-type="diagnosis" id="SECID0EYDBG"><title>Diagnosis.</title><p>Shell minute, helicoid. Protoconch smooth; body whorl stout, with a short projecting downward tuba; peristome not expanded; aperture lacking teeth.</p><p><italic><tp:taxon-name><tp:taxon-name-part taxon-name-part-type="genus" reg="Aulacospira">Aulacospira</tp:taxon-name-part> <tp:taxon-name-part taxon-name-part-type="species" reg="nutadhirai">nutadhirai</tp:taxon-name-part></tp:taxon-name></italic> sp. nov. is very similar to the eastern Thai species, <italic><tp:taxon-name><tp:taxon-name-part taxon-name-part-type="genus" reg="Aulacospira">A.</tp:taxon-name-part> <tp:taxon-name-part taxon-name-part-type="species" reg="khaopratun">khaopratun</tp:taxon-name-part></tp:taxon-name></italic>, but differs in its lower spire and more greatly inflated last whorl. Compared to Philippines species, <italic><tp:taxon-name><tp:taxon-name-part taxon-name-part-type="genus" reg="Aulacospira">Aulacospira</tp:taxon-name-part> <tp:taxon-name-part taxon-name-part-type="species" reg="nutadhirai">nutadhirai</tp:taxon-name-part></tp:taxon-name></italic> sp. nov. is similar to <italic><tp:taxon-name><tp:taxon-name-part taxon-name-part-type="genus" reg="Aulacospira">A.</tp:taxon-name-part> <tp:taxon-name-part taxon-name-part-type="species" reg="porrecta">porrecta</tp:taxon-name-part></tp:taxon-name></italic> but differs in the shape of the shell and in having no keel on the body whorl.</p></tp:treatment-sec><tp:treatment-sec sec-type="description" id="SECID0ELFBG"><title>Description.</title><p>Shell minute, helicoid, brownish, with 4–4½ whorls. Body whorl stout. Last quarter of body whorl with a short tuba projecting downward. Protoconch, consisting of 1¼ whorls, with granulose wrinkles. Teleoconch smoothish, with uneven oblique growth striae. Suture deep. Shell narrowly umbilicate. Spire low; first two whorls rounded. Penultimate whorl and body whorl with two shallow spiral sulci that continuously to peristome. Peristome expanded; aperture round and lacking teeth (Fig. <xref ref-type="fig" rid="F4">4E</xref>).</p></tp:treatment-sec><tp:treatment-sec sec-type="Radula" id="SECID0EVFBG"><title>Radula.</title><p>As in <italic><tp:taxon-name><tp:taxon-name-part taxon-name-part-type="genus" reg="Aulacospira">A.</tp:taxon-name-part> <tp:taxon-name-part taxon-name-part-type="species" reg="depressa">depressa</tp:taxon-name-part></tp:taxon-name></italic> (Fig. <xref ref-type="fig" rid="F4">4F</xref>).</p></tp:treatment-sec><tp:treatment-sec sec-type="Genital system" id="SECID0EKGBG"><title>Genital system.</title><p>Atrium shorter than vagina. Penis shorter than epiphallus, with anterior and central portion large, bulging and posterior portion curved. Epiphallus connected to distal end of penis. Epiphallus glossy white, longer than vas deferens, with anterior portion cylindrical, central and posterior portion cylindrical, and distal end curved. Epiphallic flagellum absent. Epiphallic retractor caecum rounded, connected to distal part of epiphallus. Vas deferens short, slender, entering epiphallus apically. Vagina and free oviduct cylindrical, with vagina large and shorter than free oviduct. Gametolytic sac long and cylindrical, with anterior portion connecting vagina and free oviduct, posterior portion swollen. Uterus long, large, with very thin prostate gland adhering to it. Hermaphroditic duct loosely convolute. Albumen gland large and yellowish. Dart apparatus absent (Fig. <xref ref-type="fig" rid="F4">4G, H</xref>).</p></tp:treatment-sec><tp:treatment-sec sec-type="type locality" id="SECID0EUGBG"><title>Type locality.</title><p>Thailand, Khao Thanan, an isolated limestone hill of Thungwa District, Satun Province; <named-content xmlns:xlink="http://www.w3.org/1999/xlink" content-type="dwc:verbatimCoordinates" xlink:type="simple"><named-content content-type="geo-json" specific-use="{&#34;type&#34;:&#34;Point&#34;,&#34;coordinates&#34;:[99.692472,7.061722]}" id="NCID0E4GBG" xlink:type="simple">7°03'42.2"N, 99°41'32.9"E</named-content></named-content>.</p></tp:treatment-sec><tp:treatment-sec sec-type="etymology" id="SECID0EBHBG"><title>Etymology.</title><p>We name this species in honor of Mr Thammarat Nutathira or Kru Nok, a former staff member of Kampang Wittaya School, Thailand, who contributed to the study of the biodiversity and paleontology of the limestone in Satun Province.</p></tp:treatment-sec><tp:treatment-sec sec-type="distribution" id="SECID0EGHBG"><title>Distribution.</title><p>This species appears limited to the type locality (Fig. <xref ref-type="fig" rid="F1">1</xref>).</p></tp:treatment-sec><tp:treatment-sec><!--Section generated to contain objects referenced in tp:taxon-treatment.--><fig id="F4" position="float" orientation="portrait"><object-id xmlns:xlink="http://www.w3.org/1999/xlink" content-type="doi" xlink:type="simple">10.3897/zookeys.980.54100.figure4</object-id><object-id xmlns:xlink="http://www.w3.org/1999/xlink" content-type="arpha" xlink:type="simple">75A6A027-68E9-5DFA-9143-14615332252C</object-id><label>Figure 4.</label><caption><p><bold>A–D</bold><italic><tp:taxon-name><tp:taxon-name-part taxon-name-part-type="genus" reg="Aulacospira">Aulacospira</tp:taxon-name-part> <tp:taxon-name-part taxon-name-part-type="species" reg="pluangtong">pluangtong</tp:taxon-name-part></tp:taxon-name></italic> (<abbrev xmlns:xlink="http://www.w3.org/1999/xlink" content-type="institution" xlink:title="Zoological Research Collection of Burapha University, Bangsaen, Thailand" id="ABBRID0EC6AG" xlink:type="simple">ZRCBUU</abbrev> 357) <bold>A</bold> shell <bold>B</bold> radula <bold>C, D</bold> genital system <bold>E–H</bold><italic><tp:taxon-name><tp:taxon-name-part taxon-name-part-type="genus" reg="Aulacospira">Aulacospira</tp:taxon-name-part> <tp:taxon-name-part taxon-name-part-type="species" reg="nutadhirai">nutadhirai</tp:taxon-name-part></tp:taxon-name></italic> sp. nov. <bold>E</bold> holotype (<abbrev xmlns:xlink="http://www.w3.org/1999/xlink" content-type="institution" xlink:title="Zoological Research Collection of Burapha University, Bangsaen, Thailand" id="ABBRID0E36AG" xlink:type="simple">ZRCBUU</abbrev> 0391) <bold>F</bold> radula <bold>G, H</bold> genital system.</p></caption><graphic xmlns:xlink="http://www.w3.org/1999/xlink" xlink:href="zookeys-980-023-g004.jpg" position="float" orientation="portrait" xlink:type="simple" id="oo_467947.jpg"><uri content-type="original_file" xlink:type="simple">https://binary.pensoft.net/fig/467947</uri></graphic></fig><fig id="F1" position="float" orientation="portrait"><object-id xmlns:xlink="http://www.w3.org/1999/xlink" content-type="doi" xlink:type="simple">10.3897/zookeys.980.54100.figure1</object-id><object-id xmlns:xlink="http://www.w3.org/1999/xlink" content-type="arpha" xlink:type="simple">5426BC33-95E2-5FD5-BDDB-670B749429A4</object-id><label>Figure 1.</label><caption><p>Distribution map of <italic><tp:taxon-name><tp:taxon-name-part taxon-name-part-type="genus" reg="Aulacospira">Aulacospira</tp:taxon-name-part></tp:taxon-name></italic> spp. in Thailand: <bold>1</bold><italic><tp:taxon-name><tp:taxon-name-part taxon-name-part-type="genus" reg="Aulacospira">A.</tp:taxon-name-part> <tp:taxon-name-part taxon-name-part-type="species" reg="depressa">depressa</tp:taxon-name-part></tp:taxon-name></italic><bold>2</bold><italic><tp:taxon-name><tp:taxon-name-part taxon-name-part-type="genus" reg="Aulacospira">A.</tp:taxon-name-part> <tp:taxon-name-part taxon-name-part-type="species" reg="khaopratun">khaopratun</tp:taxon-name-part></tp:taxon-name></italic><bold>3</bold><italic><tp:taxon-name><tp:taxon-name-part taxon-name-part-type="genus" reg="Aulacospira">A.</tp:taxon-name-part> <tp:taxon-name-part taxon-name-part-type="species" reg="panhai">panhai</tp:taxon-name-part></tp:taxon-name></italic><bold>4</bold><italic><tp:taxon-name><tp:taxon-name-part taxon-name-part-type="genus" reg="Aulacospira">A.</tp:taxon-name-part> <tp:taxon-name-part taxon-name-part-type="species" reg="khaobote">khaobote</tp:taxon-name-part></tp:taxon-name></italic><bold>5</bold><italic><tp:taxon-name><tp:taxon-name-part taxon-name-part-type="genus" reg="Aulacospira">A.</tp:taxon-name-part> <tp:taxon-name-part taxon-name-part-type="species" reg="lampangensis">lampangensis</tp:taxon-name-part></tp:taxon-name></italic><bold>6</bold><italic><tp:taxon-name><tp:taxon-name-part taxon-name-part-type="genus" reg="Aulacospira">A.</tp:taxon-name-part> <tp:taxon-name-part taxon-name-part-type="species" reg="smaesarnensis">smaesarnensis</tp:taxon-name-part></tp:taxon-name></italic><bold>7</bold><italic><tp:taxon-name><tp:taxon-name-part taxon-name-part-type="genus" reg="Aulacospira">A.</tp:taxon-name-part> <tp:taxon-name-part taxon-name-part-type="species" reg="pluangtong">pluangtong</tp:taxon-name-part></tp:taxon-name></italic><bold>8</bold><italic><tp:taxon-name><tp:taxon-name-part taxon-name-part-type="genus" reg="Aulacospira">Aulacospira</tp:taxon-name-part> <tp:taxon-name-part taxon-name-part-type="species" reg="tekavongae">tekavongae</tp:taxon-name-part></tp:taxon-name></italic> sp. nov. <bold>9</bold><italic><tp:taxon-name><tp:taxon-name-part taxon-name-part-type="genus" reg="Aulacospira">Aulacospira</tp:taxon-name-part> <tp:taxon-name-part taxon-name-part-type="species" reg="nudtadhirai">nudtadhirai</tp:taxon-name-part></tp:taxon-name></italic> sp. nov. <bold>10</bold><italic><tp:taxon-name><tp:taxon-name-part taxon-name-part-type="genus" reg="Aulacospira">Aulacospira</tp:taxon-name-part> <tp:taxon-name-part taxon-name-part-type="species" reg="vanwalleghemi">vanwalleghemi</tp:taxon-name-part></tp:taxon-name></italic> sp. nov.</p></caption><graphic xmlns:xlink="http://www.w3.org/1999/xlink" xlink:href="zookeys-980-023-g001.jpg" position="float" orientation="portrait" xlink:type="simple" id="oo_467944.jpg"><uri content-type="original_file" xlink:type="simple">https://binary.pensoft.net/fig/467944</uri></graphic></fig></tp:treatment-sec></tp:taxon-treatment>
