# Supplementary material for: The terrestrial microsnail genus Aulacospira Möllendorff, 1890 (Eupulmonata, Stylommatophora, Hypselostomatidae) in Thailand with key to Thai species
Source: Zookeys. 2020 Oct 28;980:23–42. doi: 10.3897/zookeys.980.54100 (PMC7642177; doi:10.3897/zookeys.980.54100)
Supplement: XML Treatment for Aulacospira tekavongae [file zookeys.980.54100-treatment10.xml]

<!DOCTYPE tp:taxon-treatment
  PUBLIC "-//TaxonX//DTD Taxonomic Treatment Publishing DTD v0 20100105//EN" "tax-treatment-NSO.dtd">
<tp:taxon-treatment xmlns:tp="http://www.plazi.org/taxpub"><tp:treatment-meta><kwd-group><label>Taxon classification</label><kwd><named-content xmlns:xlink="http://www.w3.org/1999/xlink" content-type="kingdom">Animalia</named-content></kwd><kwd><named-content xmlns:xlink="http://www.w3.org/1999/xlink" content-type="order">Stylommatophora</named-content></kwd><kwd><named-content xmlns:xlink="http://www.w3.org/1999/xlink" content-type="family">Hypselostomatidae</named-content></kwd></kwd-group><mixed-citation publication-type="journal"><person-group><name><surname>Dumrongrojwattana</surname><given-names>Pongrat</given-names></name><name><surname>Tanmuangpak</surname><given-names>Kitti</given-names></name></person-group><article-title>The terrestrial microsnail genus <italic><tp:taxon-name><tp:taxon-name-part taxon-name-part-type="genus" reg="Aulacospira">Aulacospira</tp:taxon-name-part></tp:taxon-name></italic> Möllendorff, 1890 (<tp:taxon-name><tp:taxon-name-part taxon-name-part-type="suborder">Eupulmonata</tp:taxon-name-part></tp:taxon-name>, <tp:taxon-name><tp:taxon-name-part taxon-name-part-type="order">Stylommatophora</tp:taxon-name-part></tp:taxon-name>, <tp:taxon-name><tp:taxon-name-part taxon-name-part-type="family">Hypselostomatidae</tp:taxon-name-part></tp:taxon-name>) in Thailand with key to Thai species</article-title><source>Zookeys</source><day>28</day><month>10</month><year>2020</year><volume>980</volume><fpage>23</fpage><lpage>42</lpage><pub-id pub-id-type="doi">10.3897/zookeys.980.54100</pub-id></mixed-citation></tp:treatment-meta><tp:nomenclature><tp:taxon-name><object-id xmlns:xlink="http://www.w3.org/1999/xlink" content-type="arpha" xlink:type="simple">E8975E6F-0CC8-5CC0-B8B8-2ACDE718AB61</object-id>
              <tp:taxon-name-part taxon-name-part-type="genus" reg="Aulacospira">Aulacospira</tp:taxon-name-part>
              <tp:taxon-name-part taxon-name-part-type="species" reg="tekavongae">tekavongae</tp:taxon-name-part>
              <object-id xmlns:xlink="http://www.w3.org/1999/xlink" content-type="zoobank" xlink:type="simple">http://zoobank.org/7572347F-FC91-4E19-BC65-748541761EE1</object-id>
            </tp:taxon-name><tp:taxon-status xmlns:xlink="http://www.w3.org/1999/xlink" xlink:type="simple">sp. nov.</tp:taxon-status><xref ref-type="fig" rid="F5">Figure 5A–D</xref></tp:nomenclature><tp:treatment-sec sec-type="Type material"><title>Type material.</title><p><bold><italic>Holotype</italic>.</bold><abbrev xmlns:xlink="http://www.w3.org/1999/xlink" content-type="institution" xlink:title="Zoological Research Collection of Burapha University, Bangsaen, Thailand" id="ABBRID0EHJBG" xlink:type="simple">ZRCBUU</abbrev> 0610; Thailand, Khao Chakan, an isolated limestone hill of Srakeo Province; 240 m a.s.l.; <named-content xmlns:xlink="http://www.w3.org/1999/xlink" content-type="dwc:verbatimCoordinates" xlink:type="simple"><named-content content-type="geo-json" specific-use="{&#34;type&#34;:&#34;Point&#34;,&#34;coordinates&#34;:[102.213611,13.800556]}" id="NCID0EPJBG" xlink:type="simple">13°48'02"N, 102°12'49"E</named-content></named-content>; 5.v.2019; <abbrev xmlns:xlink="http://www.w3.org/1999/xlink" xlink:title="collected by" id="ABBRID0EUJBG" xlink:type="simple">leg</abbrev>. Kamtuptim, C. and Dumrongrojwattana, P. <bold><italic>Paratypes</italic>.</bold><abbrev xmlns:xlink="http://www.w3.org/1999/xlink" content-type="institution" xlink:title="Zoological Research Collection of Burapha University, Bangsaen, Thailand" id="ABBRID0E3JBG" xlink:type="simple">ZRCBUU</abbrev> 0611 (15 shells); <abbrev xmlns:xlink="http://www.w3.org/1999/xlink" content-type="institution" xlink:title="Zoological Research Collection of Burapha University, Bangsaen, Thailand" id="ABBRID0EBKBG" xlink:type="simple">ZRCBUU</abbrev> 0420 (10 shells); 19.v.2014; <abbrev xmlns:xlink="http://www.w3.org/1999/xlink" xlink:title="collected by" id="ABBRID0EGKBG" xlink:type="simple">leg</abbrev>. Dumrongrojwattana, P. <abbrev xmlns:xlink="http://www.w3.org/1999/xlink" content-type="institution" xlink:title="Thailand Natural History Museum, Pathum Thani, Thailand" id="ABBRID0EKKBG" xlink:type="simple">THNHM</abbrev>-Iv-18803 (5 shells); <named-content xmlns:xlink="http://www.w3.org/1999/xlink" content-type="dwc:institutional_code" xlink:type="simple">MNHN</named-content> IM-2014-7122 (5 shells); 5.v.2019; location same as holotype; <abbrev xmlns:xlink="http://www.w3.org/1999/xlink" xlink:title="collected by" id="ABBRID0EUKBG" xlink:type="simple">leg</abbrev>. Kamtuptim, C. and Dumrongrojwattana, P.</p></tp:treatment-sec><tp:treatment-sec sec-type="Measurments" id="SECID0EYKBG"><title>Measurments.</title><p>Holotype H = 2.32 mm, W = 2.08 mm. Paratypes H = 1.94–2.35 mm, W = 1.95–2.21 mm.</p></tp:treatment-sec><tp:treatment-sec sec-type="diagnosis" id="SECID0E4KBG"><title>Diagnosis.</title><p>Shell minute, conical. Protoconch smooth, body whorl with a very short projecting downward tuba; peristome expanded; aperture lacking teeth.</p><p><italic><tp:taxon-name><tp:taxon-name-part taxon-name-part-type="genus" reg="Aulacospira">Aulacospira</tp:taxon-name-part> <tp:taxon-name-part taxon-name-part-type="species" reg="tekavongae">tekavongae</tp:taxon-name-part></tp:taxon-name></italic> sp. nov. is very similar to <italic><tp:taxon-name><tp:taxon-name-part taxon-name-part-type="genus" reg="Aulacospira">A.</tp:taxon-name-part> <tp:taxon-name-part taxon-name-part-type="species" reg="khaobote">khaobote</tp:taxon-name-part></tp:taxon-name></italic>, but the shell is a conical and with a high spire, while that of <italic><tp:taxon-name><tp:taxon-name-part taxon-name-part-type="genus" reg="Aulacospira">A.</tp:taxon-name-part> <tp:taxon-name-part taxon-name-part-type="species" reg="khaobote">khaobote</tp:taxon-name-part></tp:taxon-name></italic> shell helicoid and with a low spire.</p></tp:treatment-sec><tp:treatment-sec sec-type="description" id="SECID0EFMBG"><title>Description.</title><p>Shell minute, conical, brownish, with 4–4½ whorls. Tuba very short, projecting downward. Protoconch consisting of 1 ¼ whorls, with granulose wrinkles. Teleoconch smoothish, sculptured with uneven, oblique growth striae. Suture deep. Shell narrowly umbilicate. Spire high; first two whorls rounded, penultimate and body whorl with two distinct spiral sulci continuously to peristome. Peristome expanded; aperture round and lacking teeth (Fig. <xref ref-type="fig" rid="F4">4A</xref>).</p></tp:treatment-sec><tp:treatment-sec sec-type="Radula" id="SECID0EPMBG"><title>Radula.</title><p>As in <italic><tp:taxon-name><tp:taxon-name-part taxon-name-part-type="genus" reg="Aulacospira">A.</tp:taxon-name-part> <tp:taxon-name-part taxon-name-part-type="species" reg="depressa">depressa</tp:taxon-name-part></tp:taxon-name></italic> (Fig. <xref ref-type="fig" rid="F5">5B</xref>).</p></tp:treatment-sec><tp:treatment-sec sec-type="Genital system" id="SECID0EENBG"><title>Genital system.</title><p>Atrium longer than vagina. Penis shorter than epiphallus, with anterior portion a short tube and bulging. Epiphallus connected to distal end of penis. Epiphallus longer than vas deferens, with anterior portion slender and cylindrical, central portion slender and more bulging than anterior and posterior portion. Epiphallic flagellum absent. Epiphallic retractor caecum rather bulging, attached to posterior portion of epiphallus. Vas deferens long, slender, entering epiphallus apically. Vagina and free oviduct cylindrical, with vagina shorter than free oviduct. Gametolytic sac long and cylindrical, with anterior and central portion bulging, posterior portion slender and curved knob. Uterus long and large, with very thin prostate gland adhering to it. Hermaphroditic duct loosely convolute. Albumen gland large and yellowish. Dart apparatus absent (Fig. <xref ref-type="fig" rid="F5">5C, D</xref>).</p></tp:treatment-sec><tp:treatment-sec sec-type="type locality" id="SECID0EONBG"><title>Type locality.</title><p>Thailand, Khao Chakan, an isolated limestone hill of Srakeo Province, eastern Thailand; <named-content xmlns:xlink="http://www.w3.org/1999/xlink" content-type="dwc:verbatimCoordinates" xlink:type="simple"><named-content content-type="geo-json" specific-use="{&#34;type&#34;:&#34;Point&#34;,&#34;coordinates&#34;:[102.213611,13.800556]}" id="NCID0EXNBG" xlink:type="simple">13°48'02"N, 102°12'49"E</named-content></named-content>; ca 240 m a.s.l.</p></tp:treatment-sec><tp:treatment-sec sec-type="etymology" id="SECID0E2NBG"><title>Etymology.</title><p>We name this species in the hornor of Ms Rattanawadee Tekavong, a research collaborator, who has worked extensively on the eastern microsnail diversity.</p></tp:treatment-sec><tp:treatment-sec sec-type="distribution" id="SECID0EAOBG"><title>Distribution.</title><p>This species is known only from the type locality (Fig. <xref ref-type="fig" rid="F1">1</xref>).</p><fig id="F5" position="float" orientation="portrait"><object-id xmlns:xlink="http://www.w3.org/1999/xlink" content-type="doi" xlink:type="simple">10.3897/zookeys.980.54100.figure5</object-id><object-id xmlns:xlink="http://www.w3.org/1999/xlink" content-type="arpha" xlink:type="simple">7CA9CA0A-BBA2-56CA-AE08-BBE75081B148</object-id><label>Figure 5.</label><caption><p><bold>A–D</bold><italic><tp:taxon-name><tp:taxon-name-part taxon-name-part-type="genus" reg="Aulacospira">Aulacospira</tp:taxon-name-part> <tp:taxon-name-part taxon-name-part-type="species" reg="tekavongae">tekavongae</tp:taxon-name-part></tp:taxon-name></italic> sp. nov. <bold>A</bold> holotype (ZRCBU 0610) <bold>B</bold> radula <bold>C, D</bold> genital system <bold>E–H</bold><italic><tp:taxon-name><tp:taxon-name-part taxon-name-part-type="genus" reg="Aulacospira">Aulacospira</tp:taxon-name-part> <tp:taxon-name-part taxon-name-part-type="species" reg="vanwalleghemi">vanwalleghemi</tp:taxon-name-part></tp:taxon-name></italic> sp. nov. <bold>E</bold> holotype (<abbrev xmlns:xlink="http://www.w3.org/1999/xlink" content-type="institution" xlink:title="Zoological Research Collection of Burapha University, Bangsaen, Thailand" id="ABBRID0EUPBG" xlink:type="simple">ZRCBUU</abbrev> 732) <bold>F</bold> radula <bold>G, H</bold> genital system.</p></caption><graphic xmlns:xlink="http://www.w3.org/1999/xlink" xlink:href="zookeys-980-023-g005.jpg" position="float" orientation="portrait" xlink:type="simple" id="oo_467948.jpg"><uri content-type="original_file" xlink:type="simple">https://binary.pensoft.net/fig/467948</uri></graphic></fig></tp:treatment-sec><tp:treatment-sec><!--Section generated to contain objects referenced in tp:taxon-treatment.--><fig id="F4" position="float" orientation="portrait"><object-id xmlns:xlink="http://www.w3.org/1999/xlink" content-type="doi" xlink:type="simple">10.3897/zookeys.980.54100.figure4</object-id><object-id xmlns:xlink="http://www.w3.org/1999/xlink" content-type="arpha" xlink:type="simple">75A6A027-68E9-5DFA-9143-14615332252C</object-id><label>Figure 4.</label><caption><p><bold>A–D</bold><italic><tp:taxon-name><tp:taxon-name-part taxon-name-part-type="genus" reg="Aulacospira">Aulacospira</tp:taxon-name-part> <tp:taxon-name-part taxon-name-part-type="species" reg="pluangtong">pluangtong</tp:taxon-name-part></tp:taxon-name></italic> (<abbrev xmlns:xlink="http://www.w3.org/1999/xlink" content-type="institution" xlink:title="Zoological Research Collection of Burapha University, Bangsaen, Thailand" id="ABBRID0EC6AG" xlink:type="simple">ZRCBUU</abbrev> 357) <bold>A</bold> shell <bold>B</bold> radula <bold>C, D</bold> genital system <bold>E–H</bold><italic><tp:taxon-name><tp:taxon-name-part taxon-name-part-type="genus" reg="Aulacospira">Aulacospira</tp:taxon-name-part> <tp:taxon-name-part taxon-name-part-type="species" reg="nutadhirai">nutadhirai</tp:taxon-name-part></tp:taxon-name></italic> sp. nov. <bold>E</bold> holotype (<abbrev xmlns:xlink="http://www.w3.org/1999/xlink" content-type="institution" xlink:title="Zoological Research Collection of Burapha University, Bangsaen, Thailand" id="ABBRID0E36AG" xlink:type="simple">ZRCBUU</abbrev> 0391) <bold>F</bold> radula <bold>G, H</bold> genital system.</p></caption><graphic xmlns:xlink="http://www.w3.org/1999/xlink" xlink:href="zookeys-980-023-g004.jpg" position="float" orientation="portrait" xlink:type="simple" id="oo_467947.jpg"><uri content-type="original_file" xlink:type="simple">https://binary.pensoft.net/fig/467947</uri></graphic></fig><fig id="F1" position="float" orientation="portrait"><object-id xmlns:xlink="http://www.w3.org/1999/xlink" content-type="doi" xlink:type="simple">10.3897/zookeys.980.54100.figure1</object-id><object-id xmlns:xlink="http://www.w3.org/1999/xlink" content-type="arpha" xlink:type="simple">5426BC33-95E2-5FD5-BDDB-670B749429A4</object-id><label>Figure 1.</label><caption><p>Distribution map of <italic><tp:taxon-name><tp:taxon-name-part taxon-name-part-type="genus" reg="Aulacospira">Aulacospira</tp:taxon-name-part></tp:taxon-name></italic> spp. in Thailand: <bold>1</bold><italic><tp:taxon-name><tp:taxon-name-part taxon-name-part-type="genus" reg="Aulacospira">A.</tp:taxon-name-part> <tp:taxon-name-part taxon-name-part-type="species" reg="depressa">depressa</tp:taxon-name-part></tp:taxon-name></italic><bold>2</bold><italic><tp:taxon-name><tp:taxon-name-part taxon-name-part-type="genus" reg="Aulacospira">A.</tp:taxon-name-part> <tp:taxon-name-part taxon-name-part-type="species" reg="khaopratun">khaopratun</tp:taxon-name-part></tp:taxon-name></italic><bold>3</bold><italic><tp:taxon-name><tp:taxon-name-part taxon-name-part-type="genus" reg="Aulacospira">A.</tp:taxon-name-part> <tp:taxon-name-part taxon-name-part-type="species" reg="panhai">panhai</tp:taxon-name-part></tp:taxon-name></italic><bold>4</bold><italic><tp:taxon-name><tp:taxon-name-part taxon-name-part-type="genus" reg="Aulacospira">A.</tp:taxon-name-part> <tp:taxon-name-part taxon-name-part-type="species" reg="khaobote">khaobote</tp:taxon-name-part></tp:taxon-name></italic><bold>5</bold><italic><tp:taxon-name><tp:taxon-name-part taxon-name-part-type="genus" reg="Aulacospira">A.</tp:taxon-name-part> <tp:taxon-name-part taxon-name-part-type="species" reg="lampangensis">lampangensis</tp:taxon-name-part></tp:taxon-name></italic><bold>6</bold><italic><tp:taxon-name><tp:taxon-name-part taxon-name-part-type="genus" reg="Aulacospira">A.</tp:taxon-name-part> <tp:taxon-name-part taxon-name-part-type="species" reg="smaesarnensis">smaesarnensis</tp:taxon-name-part></tp:taxon-name></italic><bold>7</bold><italic><tp:taxon-name><tp:taxon-name-part taxon-name-part-type="genus" reg="Aulacospira">A.</tp:taxon-name-part> <tp:taxon-name-part taxon-name-part-type="species" reg="pluangtong">pluangtong</tp:taxon-name-part></tp:taxon-name></italic><bold>8</bold><italic><tp:taxon-name><tp:taxon-name-part taxon-name-part-type="genus" reg="Aulacospira">Aulacospira</tp:taxon-name-part> <tp:taxon-name-part taxon-name-part-type="species" reg="tekavongae">tekavongae</tp:taxon-name-part></tp:taxon-name></italic> sp. nov. <bold>9</bold><italic><tp:taxon-name><tp:taxon-name-part taxon-name-part-type="genus" reg="Aulacospira">Aulacospira</tp:taxon-name-part> <tp:taxon-name-part taxon-name-part-type="species" reg="nudtadhirai">nudtadhirai</tp:taxon-name-part></tp:taxon-name></italic> sp. nov. <bold>10</bold><italic><tp:taxon-name><tp:taxon-name-part taxon-name-part-type="genus" reg="Aulacospira">Aulacospira</tp:taxon-name-part> <tp:taxon-name-part taxon-name-part-type="species" reg="vanwalleghemi">vanwalleghemi</tp:taxon-name-part></tp:taxon-name></italic> sp. nov.</p></caption><graphic xmlns:xlink="http://www.w3.org/1999/xlink" xlink:href="zookeys-980-023-g001.jpg" position="float" orientation="portrait" xlink:type="simple" id="oo_467944.jpg"><uri content-type="original_file" xlink:type="simple">https://binary.pensoft.net/fig/467944</uri></graphic></fig></tp:treatment-sec></tp:taxon-treatment>
